# Supplementary material for: Atheroprotective Effect of Fucoidan in THP-1 Macrophages by Potential Upregulation of ABCA1
Source: Biomedicines. 2023 Oct 30;11(11):2929. doi: 10.3390/biomedicines11112929 (PMC10669811; doi:10.3390/biomedicines11112929)
Supplement: Supplementary file 1 [file biomedicines-11-02929-s001.zip]

Archive with 1 entries (1 files):
- biomedicines-2674023-supplementary.pdf
